# Supplementary material for: Cytotoxic Compounds from Alcyoniidae: An Overview of the Last 30 Years
Source: Mar Drugs. 2022 Feb 11;20(2):134. doi: 10.3390/md20020134 (PMC8874409; doi:10.3390/md20020134)
Supplement: Supplementary file 1 [file marinedrugs-20-00134-s001.zip]

Archive with 1 entries (1 files):
- marinedrugs-1547333-supplementary.pdf
